# Supplementary material for: Plasma CoQ10 Status in Patients with Propionic Acidaemia and Possible Benefit of Treatment with Ubiquinol
Source: Antioxidants (Basel). 2022 Aug 16;11(8):1588. doi: 10.3390/antiox11081588 (PMC9405378; doi:10.3390/antiox11081588)
Supplement: Supplementary file 1 [file antioxidants-11-01588-s001.zip]

Archive with 1 entries (1 files):
- antioxidants-1853808-supplementary.xlsx
