# Supplementary material for: Plasma CoQ10 Status in Patients with Propionic Acidaemia and Possible Benefit of Treatment with Ubiquinol
Source: Antioxidants (Basel). 2022 Aug 16;11(8):1588. doi: 10.3390/antiox11081588 (PMC9405378; doi:10.3390/antiox11081588)
Supplement: Supplementary file 1 [file antioxidants-11-01588-s001.zip › antioxidants-1853808-supplementary.xlsx]

## Sheet: Sheet1
Time	identif paciente	Lactate	Succinate	Fumarate	Malate	𝛂KG	3OHpropionic acid	Citrate	Methylcitrate	Citrato/Methylcitrate	CoQ10	Gln	Glu	Ala	Lys	Gli
0	0.1	99	35	3	4	31	122	541	516	1.04	0.43	439	82	326	101	235
0	0.2										0.68	387	71	253	165	984
0	0.3	34	39	6	6	33	215	1114	509	2.18	0.51	315	91	364	118	310
0	0.4	29	16	6	5	38	75	614			0.3	393	29	316	102	397
0	0.5	19	58	64	174	356	826	1295	385	3.36	0.31	154	199	534	413	1011
0	0.6	5	16	10	9	32	17	2503	811	3.08	0.41	437	97	337	145	867
0	0.7	51		94	105	235	790	1980	923	2.14	0.41	325	107	255	97	744
1	1.1	29	91	0	7	62	448	1447	127	11.3937	7.6	588	160	159	96	225
1	1.2	31	33	24	21	273	41	1749	942	1.85	1.38	518	89	377	163	253
1	1.3	13	41	3	4	14	239	2472	117	21.12	1.36	360	63	381	137	362
1	1.4	12	59	9	12	59	124	2482			4.29
1	1.5	46	63	116	267	648	1571	4406	635	6.93	5.11	239	45	253	184	688
1	1.6	21	18	1	18	41	111	1158	676	1.71	0.78	612	30	375	204	1186
1	1.7										2.77	332	103	290	162	1198
2	2.1	31	45	6	3	90	141	1397	210	6.65	4.35	440	129	449	118	297
2	2.2	125	49	50	52	181	255	3597	825	4.36	0.85	288	182	458	166	903
2	2.3	21	49	6	8	26	397	4121	330	12.48	0.62	386	43	334	131	306
2	2.4	53	49	12	14	53	337	7658	208	36.81	0.38	511	50	299	107	502
2	2.5	171	57	165	487	362	760	2867	530	5.4		381	75	442	397	815
2	2.6	14	51	25	29	68	166	3217	988	3.25	1.86	366	31	214	152	746
2	2.7	25		62	92	94	832	3412	1391	2.45	2.22	281	74	266	144	974
